# Supplementary material for: Pyodermatitis–Pyostomatitis Vegetans: The Role of Langerin Deficiency in Disease Pathogenesis
Source: J Clin Med. 2025 Jun 12;14(12):4198. doi: 10.3390/jcm14124198 (PMC12194030; doi:10.3390/jcm14124198)
Supplement: Supplementary file 1 [file jcm-14-04198-s001.zip]

Archive with 1 entries (1 files):
- jcm-3598178-supplementary.pdf
